# Supplementary material for: “Candidatus Siderophilus nitratireducens”: a putative nap-dependent nitrate-reducing iron oxidizer within the new order Siderophiliales
Source: ISME Commun. 2024 Jan 20;4(1):ycae008. doi: 10.1093/ismeco/ycae008 (PMC10993476; doi:10.1093/ismeco/ycae008)
Supplement: TableS1_ycae008 [file tables1_ycae008.xlsx]

## Sheet: Sheet1
Carbon fixation				Carbon metabolism				Oxygen protection				Sulfur metabolism				Oxidative phosphorylation				Nitrogen metabolism				Iron metabolism
Pathway	Gene	Symbol	Presence	Pathway	Gene	Symbol	Presence	Pathway	Gene	Symbol	Presence	Pathway	Gene	Symbol	Presence	Pathway	Gene	Symbol	Presence	Pathway	Gene	Symbol	Presence	Pathway	Gene	Symbol	Presence
CBB - Reductive pentose phosphate cycle	RuBisCO	rbcLS	+	Glycolysis	Glucokinase	glk	+	Various	Catalase	katE/catB/srpA	+	Assimilatory sulfate reduction	Sulfate adenyltransferase	sat	+	Oxidative phosphorylation	Complex I, NADH:quinone oxidoreductase	nuoA-N	+	Denitrification	Nitrate reductase	napABCD	+	Iron oxidation	Cytochrome c Cyc1	cyc1	-
	Carboxysome shell	cso2	+		Glucose-6-phosphate isomerase	gpi	+		Peroxidase	--	+		Adenylsulfate kinase	cysC	+		Complex II, succinate dehydrogenase	sdhABCD	+		Nitrate reductase	narGHI	-		Cytochrome c Cyc2	cyc2	+
	Carboxysome carbonic anhydrase	cynT	+		Phosphofructokinase	pfk	-		Teorodoxin	txrA	+		Phosphoadenosine phosphosulfate reductase	cysH	+		Complex III, cytochrome bc1 complex	uqcrfs1/rip1/petA	+		Nitrite reductase	nirKS	-		Cytochrome c MtoAB	mtoAB	-
	Phosphoglycerate kinase	pgk	+		Phosphoglucomutase	pgm	+		Superoxid dismutase	sod2	+		Sulfite reductase	sir	+		Cytochrome c oxidase, cbb3-type	ccoNOP	+		Nitric oxide reductase	norBC	-
	Glyceraldehyde 3-phosphate dehydrogenase	gapA	+		2,3-bisphosphoglycerate-independent phosphoglycerate mutase	gpml	+					Dissimilatory sulfate reduction	Adenylylsulfate reductase	aprAB	-		Cytochrome c oxidase, aa3-type	qoxABCD	-		Nitrous oxide reductase	nosZ	-
	Fructose-bisphosphate aldolase	aldo	+		Enolase	eno	+						Dissimilatory sulfite reductase	dsrAB	-		Cytochrome bd ubiquinol oxidase	cydABX	-	DNRA	Nitrite reductase	nirBD	+
	Fructose-1,6-bisphosphatase I	fbp	+		Pyruvate kinase	pk	+					Thiosulfate oxidation	SOX system	soxABCDXY	-		F-type ATPase	atpfA-H	+		Nitrite reductase	nrfAH	-
	Transketolase	tktAB	+	Pyruvate oxidation	Pyruvate dehydrogenase	pdhAB	+					Sulfide oxidation	Sulfide:quinone reductase	sqr	+		V-type ATPase	atpvA-K	-	Nitrification	Ammonia monooxygenase	amoABC	-
	Fructose-bisphosphate aldolase, class II	fbaA	+		Dihydrolipoamide acetyltransferase	pdhC	+						Sulfide dehydrogenase	fccAB	-						Hydroxylamine dehydrogenase	hao	-
	Sedoheptulose-Bisphosphatase	glpX-SEBP	+		Dihydrolipoyl dehydrogenase	pdhD	+													N2 fixation	Nitrogenase	nifDKH	-
	Ribose 5-phosphate isomerase A	rpiA	+	TCA cycle	Citrate synthase	cs / gltA	+													Assimilatory nitrate red.	Assimilatory nitrate reductase	nasA	+
	Phosphoribulokinase	prk	+		Aconitate hydratase	acnA	+														Ferrodoxin-nitrite reductase	nirA	-
					NADP-dependent isocitrate dehydrogenase	idh1, idh2	+
					2-oxoglutarate dehydrogenase	sucAB	+
					Succinyl-CoA synthetase	sucCD	+
					Succinate dehydrogenase	sdhABCD	+
					Fumarate hydratase	fh	-
					Malate dehydrogenase	mdh	+
				Glyxoxylate shunt	Malate synthase	glcB	+
					Isocitrate lyase	aceA	+
